# Supplementary material for: A pilot acceptability evaluation of MomMind: A digital health intervention for Peripartum Depression prevention and management focused on health disparities
Source: PLOS Digit Health. 2024 May 22;3(5):e0000508. doi: 10.1371/journal.pdig.0000508 (PMC11111021; doi:10.1371/journal.pdig.0000508)
Supplement: S1 Data — (ZIP) [file pdig.0000508.s004.zip]

Archive with 3 entries (3 files):
- PODLIS_results_12_18.xlsx
- PPD_101_content_evaluation.xlsx
- Weiner_Battery_Results.xlsx
