# Supplementary material for: A pilot acceptability evaluation of MomMind: A digital health intervention for Peripartum Depression prevention and management focused on health disparities
Source: PLOS Digit Health. 2024 May 22;3(5):e0000508. doi: 10.1371/journal.pdig.0000508 (PMC11111021; doi:10.1371/journal.pdig.0000508)
Supplement: S1 Data — (ZIP) [file pdig.0000508.s004.zip › PODLIS_results_12_18.xlsx]

## Sheet: PoDLIS Pre
StartDate	EndDate	Finished	RecordedDate	ResponseId	UserLanguage	Q1_1	Q1_2	Q1_3	Q1_4	Q1_5	Q1_6	Q2_1	Q2_2	Q2_3	Q2_4	Q2_5	Q3_1	Q3_2	Q3_3	Q3_4	Q3_5	Q4_1	Q4_2	Q4_3	Q4_4	Q4_5	Q4_6	Q5_1	Q5_2	Q5_3	Q5_4	Q6_1	Q6_2	Q6_3	Q6_4	Q6_5
Start Date	End Date	Finished	Recorded Date	Response ID	User Language	Please select your level of agreement with the following statements. - Feeling unusually sad and teary may be a symptom of postpartum depression	Please select your level of agreement with the following statements. - Sleeping too much or too little may be a sign of postpartum depression	Please select your level of agreement with the following statements. - Eating too much or losing interest in food may be a sign of postpartum depression	Please select your level of agreement with the following statements. - Loss of interest or pleasure in most things may be a symptom of postpartum depression	Please select your level of agreement with the following statements. - Postpartum depression affects a personâ€™s memory and concentration	Please select your level of agreement with the following statements. - Symptoms and signs of postpartum depression last for a period of at least 2 weeks	Please select a response to the following questions. - How likely is it that postpartum depression might be caused by a genetic or inherited problem?	Please select a response to the following questions. - How likely is it that postpartum depression might be caused by stressful circumstances in life (such as the death of a loved one or divorce)?	Please select a response to the following questions. - How likely is it that postpartum depression might be caused by lack of social support such as intimate partner support?	Please select a response to the following questions. - How likely is it that postpartum depression might be caused by a previous history of depression?	Please select a response to the following questions. - How likely is it that postpartum depression might be caused by a hormonal imbalance?	Please select your level of agreement with the following statements. - Physical activity is effective for the prevention or management of postpartum depression	Please select your level of agreement with the following statements. - Seeking help with tasks like infant care and house hold chores from intimate partners and family members is helpful for the prevention or management of postpartum depression	Please select your level of agreement with the following statements. - Religious practices, prayer and going to holy shrine are helpful for the prevention or management of postpartum depression	Please select your level of agreement with the following statements. - Having a balanced diet is helpful for the prevention or management of postpartum depression	Please select your level of agreement with the following statements. - Good sleep is helpful in prevention or management of postpartum depression	Please select your level of agreement with the following statements. - Although there are clinics for postpartum depression, I would not have much faith in them	Please select your level of agreement with the following statements. - I would rather live with postpartum depression than go through the ordeal of getting psychiatric treatment	Please select your level of agreement with the following statements. - Most women who have postpartum depression are violent	Please select your level of agreement with the following statements. - It is best to avoid women with postpartum depression so that you donâ€™t develop this problem	Please select your level of agreement with the following statements. - If I had postpartum depression I would not tell anyone	Please select your level of agreement with the following statements. - I am afraid of what my family and/or friends might think of me for attending psychology and/or psychiatry appointments	Please select your level of agreement with the following statements. - Treatment for postpartum depression, provided by a mental health professional, can be effective	Please select your level of agreement with the following statements. - Psychotherapy (for example, talking therapy or counselling) can be effective in treating postpartum depression	Please select your level of agreement with the following statements. - Antidepressants are addictive	Please select your level of agreement with the following statements. - Antidepressants cause brain damage	Please select your level of agreement with the following statements. - I know where to seek information about postpartum depression	Please select your level of agreement with the following statements. - I know how to use various sources to seek information about postpartum depression	Please select your level of agreement with the following statements. - I can appraise the accuracy of information about postpartum depression on the radio and television	Please select your level of agreement with the following statements. - I can appraise the accuracy of information about postpartum depression on the Internet	Please select your level of agreement with the following statements. - I can appraise the accuracy of advice about postpartum depression given by friends and family members
{"ImportId":"startDate","timeZone":"America/Denver"}	{"ImportId":"endDate","timeZone":"America/Denver"}	{"ImportId":"finished"}	{"ImportId":"recordedDate","timeZone":"America/Denver"}	{"ImportId":"_recordId"}	{"ImportId":"userLanguage"}	{"ImportId":"QID1_1"}	{"ImportId":"QID1_2"}	{"ImportId":"QID1_3"}	{"ImportId":"QID1_4"}	{"ImportId":"QID1_5"}	{"ImportId":"QID1_6"}	{"ImportId":"QID3_1"}	{"ImportId":"QID3_2"}	{"ImportId":"QID3_3"}	{"ImportId":"QID3_4"}	{"ImportId":"QID3_5"}	{"ImportId":"QID4_1"}	{"ImportId":"QID4_2"}	{"ImportId":"QID4_3"}	{"ImportId":"QID4_4"}	{"ImportId":"QID4_5"}	{"ImportId":"QID5_1"}	{"ImportId":"QID5_2"}	{"ImportId":"QID5_3"}	{"ImportId":"QID5_4"}	{"ImportId":"QID5_5"}	{"ImportId":"QID5_6"}	{"ImportId":"QID6_1"}	{"ImportId":"QID6_2"}	{"ImportId":"QID6_3"}	{"ImportId":"QID6_4"}	{"ImportId":"QID7_1"}	{"ImportId":"QID7_2"}	{"ImportId":"QID7_3"}	{"ImportId":"QID7_4"}	{"ImportId":"QID7_5"}
2023-01-31 10:38:01	2023-01-31 12:31:30	TRUE	2023-01-31 12:31:31	R_2VOVCNT4f7fTTE3	EN	Somewhat agree	Strongly agree	Strongly agree	Somewhat agree	Strongly agree	Strongly agree	Neither likely nor unlikely	Extremely likely	Extremely likely	Extremely likely	Somewhat likely	Somewhat agree	Strongly agree	Somewhat agree	Neither agree nor disagree	Strongly agree	Neither agree nor disagree	Somewhat disagree	Somewhat disagree	Strongly disagree	Somewhat disagree	Somewhat disagree	Somewhat agree	Strongly agree	Somewhat agree	Somewhat agree	Neither agree nor disagree	Neither agree nor disagree	Somewhat disagree	Somewhat disagree	Somewhat disagree
2023-01-31 13:18:27	2023-01-31 13:42:53	TRUE	2023-01-31 13:42:53	R_1ONZLockPizHoWt	EN	Strongly disagree	Strongly disagree	Strongly disagree	Strongly disagree	Strongly disagree	Strongly disagree	Extremely likely	Extremely likely	Extremely likely	Extremely likely	Extremely likely	Strongly agree	Strongly agree	Strongly agree	Strongly agree	Strongly agree	Strongly disagree	Strongly disagree	Neither agree nor disagree	Strongly disagree	Strongly disagree	Strongly disagree	Strongly agree	Strongly agree	Strongly agree	Neither agree nor disagree	Strongly agree	Strongly agree	Strongly disagree	Neither agree nor disagree	Somewhat agree
2023-02-01 09:23:57	2023-02-01 09:41:33	TRUE	2023-02-01 09:41:34	R_1GZGnuOD2JBbIGw	EN	Somewhat agree	Somewhat agree	Somewhat agree	Strongly agree	Strongly agree	Neither agree nor disagree	Neither likely nor unlikely	Somewhat likely	Extremely likely	Extremely likely	Extremely likely	Neither agree nor disagree	Strongly agree	Somewhat agree	Somewhat agree	Strongly agree	Neither agree nor disagree	Strongly disagree	Strongly disagree	Strongly disagree	Strongly disagree	Strongly disagree	Strongly agree	Strongly agree	Neither agree nor disagree	Neither agree nor disagree	Strongly agree	Strongly agree	Strongly disagree	Strongly disagree	Neither agree nor disagree
2023-02-02 08:33:23	2023-02-02 09:25:40	TRUE	2023-02-02 09:25:40	R_ANKnQnOHxiYm6bL	EN	Strongly agree	Strongly agree	Strongly agree	Strongly agree	Strongly agree	Somewhat disagree	Somewhat likely	Extremely likely	Somewhat likely	Extremely likely	Somewhat likely	Somewhat disagree	Somewhat agree	Somewhat agree	Somewhat agree	Somewhat agree	Neither agree nor disagree	Somewhat disagree	Somewhat disagree	Strongly agree	Somewhat disagree	Somewhat disagree	Somewhat agree	Somewhat agree	Somewhat agree	Neither agree nor disagree	Somewhat agree	Somewhat agree	Somewhat agree	Somewhat agree	Somewhat agree
2023-02-02 10:10:58	2023-02-02 13:16:25	TRUE	2023-02-02 13:16:26	R_1gwOgKLFwRAPPX9	EN	Somewhat agree	Somewhat disagree	Neither agree nor disagree	Neither agree nor disagree	Neither agree nor disagree	Neither agree nor disagree	Somewhat unlikely	Neither likely nor unlikely	Somewhat likely	Somewhat likely	Somewhat likely	Neither agree nor disagree	Neither agree nor disagree	Neither agree nor disagree	Neither agree nor disagree	Somewhat agree	Neither agree nor disagree	Neither agree nor disagree	Neither agree nor disagree	Neither agree nor disagree	Neither agree nor disagree	Neither agree nor disagree	Somewhat agree	Neither agree nor disagree	Neither agree nor disagree	Neither agree nor disagree	Neither agree nor disagree	Neither agree nor disagree	Neither agree nor disagree	Neither agree nor disagree	Neither agree nor disagree
2023-02-03 08:42:27	2023-02-03 09:47:30	TRUE	2023-02-03 09:47:31	R_2WBVfI9vB5Jjt1p	EN	Strongly agree	Strongly agree	Strongly agree	Strongly agree	Strongly agree	Neither agree nor disagree	Somewhat likely	Extremely likely	Extremely likely	Extremely likely	Extremely likely	Strongly agree	Strongly agree	Neither agree nor disagree	Somewhat agree	Strongly agree	Strongly disagree	Strongly disagree	Strongly disagree	Strongly disagree	Somewhat disagree	Strongly disagree	Strongly agree	Strongly agree	Strongly disagree	Strongly disagree	Strongly agree	Strongly agree	Strongly agree	Strongly agree	Strongly agree
2023-02-06 08:15:14	2023-02-06 09:01:01	TRUE	2023-02-06 09:01:02	R_2diRj3KesTcpcgj	EN	Somewhat agree	Somewhat agree	Neither agree nor disagree	Neither agree nor disagree	Somewhat agree	Somewhat agree	Somewhat likely	Somewhat likely	Extremely likely	Extremely likely	Extremely likely	Somewhat agree	Strongly agree	Neither agree nor disagree	Somewhat agree	Strongly agree	Neither agree nor disagree	Somewhat agree	Somewhat disagree	Strongly disagree	Somewhat disagree	Neither agree nor disagree	Somewhat agree	Somewhat agree	Somewhat agree	Somewhat disagree	Somewhat disagree	Neither agree nor disagree	Somewhat disagree	Neither agree nor disagree	Somewhat agree
2023-02-06 09:27:40	2023-02-06 13:29:24	TRUE	2023-02-06 13:29:25	R_8xhOZZpCzjXEDxn	EN	Somewhat agree	Strongly agree	Somewhat agree	Somewhat agree	Strongly agree	Strongly disagree	Somewhat unlikely	Extremely likely	Extremely likely	Extremely likely	Somewhat likely	Somewhat agree	Neither agree nor disagree	Neither agree nor disagree	Neither agree nor disagree	Somewhat agree	Neither agree nor disagree	Somewhat disagree	Somewhat disagree	Strongly disagree	Strongly disagree	Strongly disagree	Somewhat agree	Somewhat agree	Neither agree nor disagree	Strongly disagree	Somewhat agree	Somewhat agree	Somewhat disagree	Neither agree nor disagree	Somewhat disagree
2023-02-08 09:54:34	2023-02-08 10:15:57	TRUE	2023-02-08 10:15:58	R_1LCm3B7RMhv5x7z	EN	Somewhat agree	Strongly agree	Strongly agree	Strongly agree	Somewhat agree	Strongly disagree	Neither likely nor unlikely	Extremely likely	Somewhat likely	Somewhat likely	Somewhat likely	Somewhat agree	Strongly agree	Somewhat agree	Neither agree nor disagree	Strongly agree	Neither agree nor disagree	Somewhat disagree	Neither agree nor disagree	Strongly disagree	Strongly disagree	Strongly disagree	Strongly agree	Strongly agree	Neither agree nor disagree	Neither agree nor disagree	Somewhat agree	Strongly agree	Neither agree nor disagree	Neither agree nor disagree	Somewhat agree
2023-02-08 13:06:53	2023-02-08 13:51:19	TRUE	2023-02-08 13:51:20	R_8AZOq0vmXtpaPq9	EN	Somewhat agree	Neither agree nor disagree	Somewhat agree	Somewhat agree	Neither agree nor disagree	Somewhat agree	Neither likely nor unlikely	Extremely likely	Neither likely nor unlikely	Somewhat likely	Extremely likely	Somewhat agree	Strongly agree	Strongly agree	Neither agree nor disagree	Neither agree nor disagree	Neither agree nor disagree	Somewhat disagree	Neither agree nor disagree	Somewhat disagree	Strongly disagree	Strongly disagree	Somewhat agree	Somewhat agree	Neither agree nor disagree	Neither agree nor disagree	Somewhat disagree	Neither agree nor disagree	Neither agree nor disagree	Neither agree nor disagree	Neither agree nor disagree
2023-02-08 14:17:51	2023-02-08 14:44:51	TRUE	2023-02-08 14:44:52	R_33eYa9oB3O9QcXb	EN	Strongly agree	Strongly agree	Strongly agree	Strongly agree	Strongly agree	Strongly agree	Neither likely nor unlikely	Neither likely nor unlikely	Somewhat likely	Somewhat likely	Extremely likely	Somewhat agree	Somewhat agree	Strongly agree	Somewhat agree	Somewhat agree	Neither agree nor disagree	Somewhat disagree	Somewhat disagree	Strongly disagree	Somewhat disagree	Somewhat disagree	Somewhat agree	Somewhat agree	Somewhat disagree	Somewhat disagree	Somewhat agree	Somewhat agree	Strongly disagree	Somewhat disagree	Somewhat disagree
2023-02-09 09:37:32	2023-02-09 10:37:31	TRUE	2023-02-09 10:37:31	R_8qxnGE5ShSmXDR7	EN	Somewhat agree	Somewhat agree	Somewhat agree	Somewhat agree	Somewhat agree	Neither agree nor disagree	Somewhat likely	Extremely likely	Extremely likely	Extremely likely	Extremely likely	Somewhat agree	Strongly agree	Neither agree nor disagree	Somewhat agree	Strongly agree	Neither agree nor disagree	Somewhat disagree	Neither agree nor disagree	Strongly disagree	Strongly disagree	Strongly disagree	Strongly agree	Strongly agree	Neither agree nor disagree	Neither agree nor disagree	Somewhat disagree	Somewhat agree	Neither agree nor disagree	Strongly agree	Somewhat agree
2023-02-10 09:59:50	2023-02-10 11:05:51	TRUE	2023-02-10 11:05:52	R_3PGInXbS81moXHI	EN	Somewhat agree	Neither agree nor disagree	Somewhat agree	Somewhat agree	Somewhat agree	Strongly disagree	Extremely unlikely	Somewhat likely	Somewhat likely	Somewhat likely	Somewhat likely	Neither agree nor disagree	Somewhat agree	Neither agree nor disagree	Neither agree nor disagree	Neither agree nor disagree	Neither agree nor disagree	Strongly disagree	Strongly disagree	Strongly disagree	Somewhat agree	Strongly disagree	Somewhat agree	Somewhat agree	Neither agree nor disagree	Neither agree nor disagree	Strongly agree	Strongly agree	Neither agree nor disagree	Neither agree nor disagree	Neither agree nor disagree
2023-02-10 12:06:36	2023-02-10 13:19:40	TRUE	2023-02-10 13:19:41	R_xFonYNB3FW9FvWN	EN	Somewhat agree	Strongly agree	Strongly agree	Strongly agree	Somewhat agree	Strongly disagree	Somewhat unlikely	Somewhat likely	Somewhat likely	Extremely likely	Somewhat likely	Somewhat agree	Somewhat agree	Somewhat agree	Somewhat disagree	Strongly agree	Neither agree nor disagree	Somewhat disagree	Neither agree nor disagree	Strongly disagree	Strongly disagree	Strongly disagree	Strongly agree	Somewhat agree	Neither agree nor disagree	Neither agree nor disagree	Somewhat agree	Somewhat agree	Somewhat disagree	Somewhat agree	Somewhat disagree
2023-02-13 11:59:24	2023-02-13 13:18:36	TRUE	2023-02-13 13:18:36	R_2ygaSdz62sdN7hJ	EN	Neither agree nor disagree	Somewhat agree	Strongly agree	Somewhat agree	Somewhat agree	Neither agree nor disagree	Somewhat likely	Extremely likely	Extremely likely	Extremely likely	Extremely likely	Somewhat agree	Strongly agree	Neither agree nor disagree	Somewhat agree	Somewhat agree	Somewhat agree	Somewhat agree	Somewhat disagree	Strongly disagree	Neither agree nor disagree	Strongly disagree	Somewhat agree	Somewhat agree	Neither agree nor disagree	Neither agree nor disagree	Somewhat agree	Somewhat agree	Somewhat disagree	Somewhat disagree	Neither agree nor disagree
2023-02-13 13:52:31	2023-02-13 14:15:51	TRUE	2023-02-13 14:15:52	R_3RiTmvlOkrpNKSd	EN	Somewhat disagree	Neither agree nor disagree	Neither agree nor disagree	Somewhat agree	Neither agree nor disagree	Neither agree nor disagree	Somewhat likely	Extremely likely	Extremely likely	Somewhat likely	Extremely likely	Somewhat agree	Strongly agree	Somewhat agree	Neither agree nor disagree	Neither agree nor disagree	Neither agree nor disagree	Strongly disagree	Neither agree nor disagree	Neither agree nor disagree	Strongly disagree	Strongly disagree	Strongly agree	Strongly agree	Neither agree nor disagree	Neither agree nor disagree	Strongly agree	Strongly agree	Neither agree nor disagree	Neither agree nor disagree	Somewhat disagree
2023-02-13 14:36:00	2023-02-13 15:04:07	TRUE	2023-02-13 15:04:07	R_24iSvKeYxFIrh2x	EN	Somewhat agree	Strongly agree	Strongly agree	Strongly agree	Somewhat agree	Somewhat agree	Somewhat likely	Extremely likely	Extremely likely	Extremely likely	Somewhat likely	Strongly agree	Strongly agree	Somewhat disagree	Strongly agree	Strongly agree	Somewhat disagree	Strongly disagree	Neither agree nor disagree	Strongly disagree	Strongly disagree	Strongly disagree	Strongly agree	Strongly agree	Neither agree nor disagree	Neither agree nor disagree	Somewhat agree	Somewhat agree	Neither agree nor disagree	Neither agree nor disagree	Somewhat agree
2023-02-14 09:26:01	2023-02-14 10:14:01	TRUE	2023-02-14 10:14:01	R_1mPhYxS7NxanFQ4	EN	Strongly agree	Somewhat agree	Strongly agree	Strongly agree	Strongly agree	Somewhat agree	Somewhat likely	Extremely likely	Extremely likely	Extremely likely	Somewhat likely	Somewhat agree	Strongly agree	Neither agree nor disagree	Somewhat agree	Somewhat agree	Neither agree nor disagree	Somewhat agree	Somewhat disagree	Somewhat disagree	Somewhat disagree	Neither agree nor disagree	Somewhat agree	Somewhat agree	Neither agree nor disagree	Somewhat disagree	Somewhat agree	Somewhat agree	Neither agree nor disagree	Somewhat agree	Somewhat agree
2023-02-14 10:52:45	2023-02-14 11:07:07	TRUE	2023-02-14 11:07:07	R_1NFjmO4j3Gk4xGh	EN	Strongly agree	Strongly agree	Strongly agree	Strongly agree	Strongly agree	Strongly agree	Somewhat likely	Extremely likely	Extremely likely	Extremely likely	Extremely likely	Somewhat agree	Strongly agree	Strongly agree	Strongly agree	Strongly agree	Somewhat disagree	Strongly disagree	Somewhat disagree	Strongly disagree	Strongly disagree	Strongly disagree	Strongly agree	Strongly agree	Somewhat agree	Neither agree nor disagree	Strongly agree	Strongly agree	Somewhat agree	Neither agree nor disagree	Strongly agree
2023-02-14 12:05:51	2023-02-14 13:05:49	TRUE	2023-02-14 13:05:49	R_3CBFqokw3VsBZMl	EN	Somewhat agree	Somewhat agree	Somewhat agree	Somewhat agree	Somewhat agree	Somewhat agree	Somewhat likely	Somewhat likely	Somewhat likely	Somewhat likely	Somewhat likely	Somewhat agree	Somewhat agree	Somewhat agree	Somewhat agree	Somewhat agree	Neither agree nor disagree	Somewhat disagree	Strongly disagree	Strongly disagree	Somewhat disagree	Somewhat disagree	Somewhat agree	Somewhat agree	Somewhat disagree	Somewhat disagree	Neither agree nor disagree	Somewhat agree	Somewhat agree	Somewhat agree	Neither agree nor disagree
2023-02-15 08:50:52	2023-02-15 10:21:38	TRUE	2023-02-15 10:21:38	R_3dKz41ZAT0h2Pbm	EN	Somewhat agree	Strongly agree	Somewhat agree	Strongly agree	Somewhat agree	Neither agree nor disagree	Somewhat likely	Extremely likely	Extremely likely	Extremely likely	Extremely likely	Strongly agree	Strongly agree	Strongly agree	Strongly agree	Strongly agree	Somewhat agree	Somewhat disagree	Somewhat disagree	Somewhat disagree	Strongly disagree	Strongly disagree	Strongly agree	Somewhat agree	Strongly agree	Somewhat agree	Somewhat agree	Strongly agree	Somewhat agree	Somewhat agree	Somewhat agree
2023-02-15 14:11:41	2023-02-15 14:24:48	TRUE	2023-02-15 14:24:49	R_2tzfzthu7rewR1r	EN	Somewhat agree	Neither agree nor disagree	Neither agree nor disagree	Somewhat agree	Somewhat agree	Strongly disagree	Extremely unlikely	Extremely unlikely	Extremely likely	Somewhat likely	Extremely likely	Somewhat agree	Strongly agree	Neither agree nor disagree	Neither agree nor disagree	Somewhat agree	Strongly disagree	Strongly disagree	Strongly disagree	Strongly disagree	Strongly disagree	Strongly disagree	Strongly agree	Strongly agree	Neither agree nor disagree	Somewhat disagree	Somewhat agree	Somewhat agree	Strongly disagree	Strongly disagree	Strongly disagree
2023-02-16 08:34:41	2023-02-16 09:09:34	TRUE	2023-02-16 09:09:35	R_2VgBm7SsK2h978D	EN	Somewhat agree	Neither agree nor disagree	Somewhat agree	Somewhat agree	Somewhat agree	Neither agree nor disagree	Neither likely nor unlikely	Somewhat likely	Somewhat likely	Somewhat likely	Somewhat likely	Somewhat agree	Strongly agree	Strongly agree	Strongly agree	Somewhat agree	Strongly disagree	Strongly disagree	Neither agree nor disagree	Strongly disagree	Strongly disagree	Strongly disagree	Strongly disagree	Strongly disagree	Somewhat agree	Somewhat agree	Somewhat agree	Somewhat agree	Neither agree nor disagree	Neither agree nor disagree	Neither agree nor disagree
2023-02-16 09:44:39	2023-02-16 09:59:20	TRUE	2023-02-16 09:59:20	R_2YnQ2d8HZzSTQr3	EN	Strongly agree	Somewhat agree	Strongly agree	Strongly agree	Strongly agree	Somewhat agree	Somewhat unlikely	Extremely likely	Somewhat likely	Somewhat likely	Extremely likely	Somewhat agree	Somewhat disagree	Somewhat agree	Strongly agree	Strongly agree	Somewhat disagree	Somewhat disagree	Somewhat agree	Strongly disagree	Somewhat disagree	Somewhat disagree	Somewhat agree	Somewhat agree	Somewhat agree	Neither agree nor disagree	Somewhat agree	Somewhat agree	Somewhat agree	Somewhat agree	Somewhat agree
2023-02-16 10:31:17	2023-02-16 10:53:50	TRUE	2023-02-16 10:53:51	R_Rn5Ow8KkjLcDmA9	EN	Somewhat agree	Somewhat agree	Somewhat agree	Strongly agree	Strongly agree	Somewhat agree	Somewhat unlikely	Somewhat likely	Somewhat likely	Somewhat unlikely	Extremely likely	Strongly agree	Somewhat agree	Strongly agree	Somewhat agree	Somewhat agree	Neither agree nor disagree	Somewhat agree	Strongly disagree	Neither agree nor disagree	Strongly agree	Strongly agree	Somewhat agree	Somewhat agree	Strongly agree	Strongly agree	Somewhat agree	Somewhat agree	Neither agree nor disagree	Neither agree nor disagree	Neither agree nor disagree
2023-02-16 12:40:37	2023-02-16 13:48:26	TRUE	2023-02-16 13:48:27	R_T4UgppZJWcuHCk9	EN	Somewhat agree	Somewhat agree	Somewhat agree	Somewhat agree	Neither agree nor disagree	Neither agree nor disagree	Somewhat likely	Extremely likely	Somewhat likely	Somewhat unlikely	Somewhat likely	Neither agree nor disagree	Somewhat agree	Somewhat disagree	Neither agree nor disagree	Strongly disagree	Neither agree nor disagree	Neither agree nor disagree	Strongly disagree	Strongly disagree	Strongly agree	Somewhat agree	Somewhat agree	Somewhat agree	Neither agree nor disagree	Neither agree nor disagree	Somewhat agree	Somewhat agree	Somewhat disagree	Somewhat disagree	Neither agree nor disagree
2023-02-17 08:52:29	2023-02-17 08:56:49	TRUE	2023-02-17 08:56:49	R_20PBPZyRUAg88Nq	EN	Somewhat agree	Neither agree nor disagree	Somewhat agree	Strongly agree	Strongly agree	Somewhat disagree	Neither likely nor unlikely	Extremely likely	Extremely likely	Extremely likely	Extremely likely	Strongly agree	Strongly agree	Strongly agree	Strongly agree	Strongly agree	Strongly disagree	Strongly disagree	Neither agree nor disagree	Strongly disagree	Strongly disagree	Strongly disagree	Strongly agree	Strongly agree	Somewhat disagree	Somewhat disagree	Strongly agree	Strongly agree	Neither agree nor disagree	Neither agree nor disagree	Somewhat disagree
2023-02-17 09:22:06	2023-02-17 10:08:06	TRUE	2023-02-17 10:08:07	R_2CCVc4vcLRoPClX	EN	Somewhat agree	Somewhat agree	Somewhat agree	Somewhat agree	Strongly agree	Strongly agree	Somewhat likely	Extremely likely	Extremely likely	Somewhat likely	Somewhat likely	Neither agree nor disagree	Somewhat disagree	Somewhat disagree	Somewhat disagree	Neither agree nor disagree	Somewhat agree	Neither agree nor disagree	Strongly disagree	Strongly disagree	Neither agree nor disagree	Somewhat agree	Strongly agree	Somewhat agree	Neither agree nor disagree	Neither agree nor disagree	Somewhat agree	Somewhat agree	Neither agree nor disagree	Neither agree nor disagree	Somewhat agree
2023-02-21 08:09:20	2023-02-21 12:06:24	TRUE	2023-02-21 12:06:25	R_3rvWCSxkfwysgWR	EN	Somewhat agree	Somewhat agree	Somewhat agree	Somewhat agree	Neither agree nor disagree	Somewhat agree	Neither likely nor unlikely	Somewhat likely	Somewhat likely	Somewhat likely	Somewhat likely	Somewhat agree	Somewhat agree	Somewhat agree	Neither agree nor disagree	Somewhat agree	Neither agree nor disagree	Somewhat disagree	Somewhat disagree	Somewhat disagree	Somewhat disagree	Somewhat disagree	Somewhat agree	Somewhat agree	Somewhat agree	Neither agree nor disagree	Somewhat agree	Somewhat agree	Neither agree nor disagree	Somewhat agree	Somewhat agree
2023-02-21 13:23:55	2023-02-21 13:38:06	TRUE	2023-02-21 13:38:07	R_29uZkQcPC4Yox2e	EN	Somewhat agree	Somewhat disagree	Strongly disagree	Somewhat agree	Strongly agree	Strongly disagree	Somewhat likely	Extremely likely	Extremely likely	Extremely likely	Extremely likely	Strongly agree	Strongly agree	Strongly agree	Strongly agree	Strongly agree	Somewhat disagree	Strongly disagree	Somewhat agree	Strongly disagree	Strongly disagree	Strongly disagree	Somewhat agree	Somewhat agree	Neither agree nor disagree	Neither agree nor disagree	Strongly agree	Strongly agree	Strongly agree	Strongly agree	Strongly agree

## Sheet: PoDLIS Post
StartDate	EndDate	Finished	RecordedDate	ResponseId	Q1_1	Q1_2	Q1_3	Q1_4	Q1_5	Q1_6	Q2_1	Q2_2	Q2_3	Q2_4	Q2_5	Q3_1	Q3_2	Q3_3	Q3_4	Q3_5	Q4_1	Q4_2	Q4_3	Q4_4	Q4_5	Q4_6	Q5_1	Q5_2	Q5_3	Q5_4	Q6_1	Q6_2	Q6_3	Q6_4	Q6_5
Start Date	End Date	Finished	Recorded Date	Response ID	Please select your level of agreement with the following statements. - Feeling unusually sad and teary may be a symptom of postpartum depression	Please select your level of agreement with the following statements. - Sleeping too much or too little may be a sign of postpartum depression	Please select your level of agreement with the following statements. - Eating too much or losing interest in food may be a sign of postpartum depression	Please select your level of agreement with the following statements. - Loss of interest or pleasure in most things may be a symptom of postpartum depression	Please select your level of agreement with the following statements. - Postpartum depression affects a personâ€™s memory and concentration	Please select your level of agreement with the following statements. - Symptoms and signs of postpartum depression last for a period of at least 2 weeks	Please select a response to the following questions. - How likely is it that postpartum depression might be caused by a genetic or inherited problem?	Please select a response to the following questions. - How likely is it that postpartum depression might be caused by stressful circumstances in life (such as the death of a loved one or divorce)?	Please select a response to the following questions. - How likely is it that postpartum depression might be caused by lack of social support such as intimate partner support?	Please select a response to the following questions. - How likely is it that postpartum depression might be caused by a previous history of depression?	Please select a response to the following questions. - How likely is it that postpartum depression might be caused by a hormonal imbalance?	Please select your level of agreement with the following statements. - Physical activity is effective for the prevention or management of postpartum depression	Please select your level of agreement with the following statements. - Seeking help with tasks like infant care and house hold chores from intimate partners and family members is helpful for the prevention or management of postpartum depression	Please select your level of agreement with the following statements. - Religious practices, prayer and going to holy shrine are helpful for the prevention or management of postpartum depression	Please select your level of agreement with the following statements. - Having a balanced diet is helpful for the prevention or management of postpartum depression	Please select your level of agreement with the following statements. - Good sleep is helpful in prevention or management of postpartum depression	Please select your level of agreement with the following statements. - Although there are clinics for postpartum depression, I would not have much faith in them	Please select your level of agreement with the following statements. - I would rather live with postpartum depression than go through the ordeal of getting psychiatric treatment	Please select your level of agreement with the following statements. - Most women who have postpartum depression are violent	Please select your level of agreement with the following statements. - It is best to avoid women with postpartum depression so that you donâ€™t develop this problem	Please select your level of agreement with the following statements. - If I had postpartum depression I would not tell anyone	Please select your level of agreement with the following statements. - I am afraid of what my family and/or friends might think of me for attending psychology and/or psychiatry appointments	Please select your level of agreement with the following statements. - Treatment for postpartum depression, provided by a mental health professional, can be effective	Please select your level of agreement with the following statements. - Psychotherapy (for example, talking therapy or counselling) can be effective in treating postpartum depression	Please select your level of agreement with the following statements. - Antidepressants are addictive	Please select your level of agreement with the following statements. - Antidepressants cause brain damage	Please select your level of agreement with the following statements. - I know where to seek information about postpartum depression	Please select your level of agreement with the following statements. - I know how to use various sources to seek information about postpartum depression	Please select your level of agreement with the following statements. - I can appraise the accuracy of information about postpartum depression on the radio and television	Please select your level of agreement with the following statements. - I can appraise the accuracy of information about postpartum depression on the Internet	Please select your level of agreement with the following statements. - I can appraise the accuracy of advice about postpartum depression given by friends and family members
{"ImportId":"startDate","timeZone":"America/Denver"}	{"ImportId":"endDate","timeZone":"America/Denver"}	{"ImportId":"finished"}	{"ImportId":"recordedDate","timeZone":"America/Denver"}	{"ImportId":"_recordId"}	{"ImportId":"QID1_1"}	{"ImportId":"QID1_2"}	{"ImportId":"QID1_3"}	{"ImportId":"QID1_4"}	{"ImportId":"QID1_5"}	{"ImportId":"QID1_6"}	{"ImportId":"QID3_1"}	{"ImportId":"QID3_2"}	{"ImportId":"QID3_3"}	{"ImportId":"QID3_4"}	{"ImportId":"QID3_5"}	{"ImportId":"QID4_1"}	{"ImportId":"QID4_2"}	{"ImportId":"QID4_3"}	{"ImportId":"QID4_4"}	{"ImportId":"QID4_5"}	{"ImportId":"QID5_1"}	{"ImportId":"QID5_2"}	{"ImportId":"QID5_3"}	{"ImportId":"QID5_4"}	{"ImportId":"QID5_5"}	{"ImportId":"QID5_6"}	{"ImportId":"QID6_1"}	{"ImportId":"QID6_2"}	{"ImportId":"QID6_3"}	{"ImportId":"QID6_4"}	{"ImportId":"QID7_1"}	{"ImportId":"QID7_2"}	{"ImportId":"QID7_3"}	{"ImportId":"QID7_4"}	{"ImportId":"QID7_5"}
2023-01-31 12:55:52	2023-01-31 13:05:45	TRUE	2023-01-31 13:05:45	R_3JgfseKlsUDkt2B	Somewhat agree	Somewhat agree	Somewhat agree	Strongly agree	Strongly agree	Strongly agree	Somewhat likely	Extremely likely	Extremely likely	Extremely likely	Somewhat likely	Somewhat agree	Strongly agree	Somewhat agree	Somewhat agree	Strongly agree	Somewhat agree	Somewhat disagree	Somewhat disagree	Strongly disagree	Somewhat agree	Somewhat disagree	Somewhat agree	Somewhat agree	Strongly agree	Strongly agree	Somewhat agree	Neither agree nor disagree	Neither agree nor disagree	Somewhat disagree	Somewhat disagree
2023-01-31 14:10:23	2023-01-31 14:29:23	TRUE	2023-01-31 14:29:24	R_Y3sKRDLoAzLxRh7	Strongly agree	Strongly agree	Strongly agree	Strongly agree	Strongly agree	Strongly agree	Extremely likely	Extremely likely	Extremely likely	Extremely likely	Extremely likely	Strongly agree	Strongly agree	Strongly agree	Strongly agree	Strongly agree	Strongly disagree	Strongly disagree	Somewhat agree	Strongly disagree	Strongly disagree	Strongly disagree	Strongly agree	Strongly agree	Somewhat agree	Somewhat disagree	Strongly agree	Strongly agree	Somewhat agree	Strongly disagree	Neither agree nor disagree
2023-02-01 09:59:13	2023-02-01 10:00:58	TRUE	2023-02-01 10:00:59	R_2fIhvMUox8HPTAd	Strongly agree	Strongly agree	Strongly agree	Strongly agree	Strongly agree	Neither agree nor disagree	Somewhat likely	Extremely likely	Extremely likely	Extremely likely	Extremely likely	Somewhat agree	Strongly agree	Somewhat agree	Strongly agree	Strongly agree	Neither agree nor disagree	Strongly disagree	Strongly disagree	Strongly disagree	Strongly disagree	Strongly disagree	Strongly agree	Strongly agree	Neither agree nor disagree	Neither agree nor disagree	Strongly agree	Strongly agree	Strongly disagree	Strongly disagree	Strongly disagree
2023-02-02 09:42:26	2023-02-02 09:44:58	TRUE	2023-02-02 09:44:58	R_3JsIfCKXQxO9foF	Strongly agree	Somewhat agree	Strongly agree	Strongly agree	Somewhat agree	Strongly disagree	Somewhat likely	Extremely likely	Extremely likely	Extremely likely	Somewhat likely	Somewhat agree	Strongly agree	Somewhat agree	Somewhat agree	Somewhat agree	Somewhat disagree	Strongly disagree	Somewhat disagree	Strongly disagree	Somewhat disagree	Strongly disagree	Somewhat agree	Somewhat agree	Somewhat agree	Neither agree nor disagree	Strongly agree	Strongly agree	Strongly agree	Strongly agree	Strongly agree
2023-02-02 13:34:00	2023-02-02 13:37:15	TRUE	2023-02-02 13:37:16	R_cZ4NWJACKLrgqWZ	Somewhat agree	Neither agree nor disagree	Neither agree nor disagree	Neither agree nor disagree	Neither agree nor disagree	Neither agree nor disagree	Neither likely nor unlikely	Neither likely nor unlikely	Neither likely nor unlikely	Neither likely nor unlikely	Neither likely nor unlikely	Neither agree nor disagree	Neither agree nor disagree	Neither agree nor disagree	Neither agree nor disagree	Somewhat agree	Neither agree nor disagree	Neither agree nor disagree	Neither agree nor disagree	Neither agree nor disagree	Neither agree nor disagree	Neither agree nor disagree	Somewhat agree	Neither agree nor disagree	Neither agree nor disagree	Neither agree nor disagree	Neither agree nor disagree	Neither agree nor disagree	Neither agree nor disagree	Neither agree nor disagree	Neither agree nor disagree
2023-02-03 08:42:27	2023-02-03 09:47:30	TRUE	2023-02-03 09:47:31	R_2WBVfI9vB5Jjt1p	Strongly agree	Strongly agree	Strongly agree	Strongly agree	Strongly agree	Neither agree nor disagree	Somewhat likely	Extremely likely	Extremely likely	Extremely likely	Extremely likely	Strongly agree	Strongly agree	Neither agree nor disagree	Somewhat agree	Strongly agree	Strongly disagree	Strongly disagree	Strongly disagree	Strongly disagree	Somewhat disagree	Strongly disagree	Strongly agree	Strongly agree	Strongly disagree	Strongly disagree	Strongly agree	Strongly agree	Strongly agree	Strongly agree	Strongly agree
2023-02-06 08:47:32	2023-02-06 09:18:12	TRUE	2023-02-06 09:18:13	R_cFLo4UNbS0UqKFH	Somewhat agree	Somewhat agree	Neither agree nor disagree	Neither agree nor disagree	Somewhat agree	Somewhat agree	Somewhat likely	Somewhat likely	Extremely likely	Extremely likely	Extremely likely	Somewhat agree	Strongly agree	Neither agree nor disagree	Somewhat agree	Strongly agree	Neither agree nor disagree	Somewhat agree	Somewhat disagree	Strongly disagree	Somewhat disagree	Neither agree nor disagree	Somewhat agree	Somewhat agree	Somewhat agree	Somewhat disagree	Somewhat disagree	Neither agree nor disagree	Somewhat disagree	Neither agree nor disagree	Somewhat agree
2023-02-06 09:32:17	2023-02-06 13:56:08	TRUE	2023-02-06 13:56:08	R_1opTBOQINElreeF	Somewhat agree	Strongly agree	Strongly agree	Strongly agree	Somewhat agree	Somewhat agree	Somewhat unlikely	Extremely likely	Extremely likely	Extremely likely	Somewhat likely	Somewhat agree	Neither agree nor disagree	Neither agree nor disagree	Somewhat agree	Strongly agree	Neither agree nor disagree	Somewhat disagree	Somewhat disagree	Somewhat disagree	Neither agree nor disagree	Strongly disagree	Somewhat agree	Somewhat agree	Somewhat disagree	Strongly disagree	Strongly agree	Strongly agree	Neither agree nor disagree	Somewhat agree	Neither agree nor disagree
2023-02-08 09:57:50	2023-02-08 10:34:24	TRUE	2023-02-08 10:34:24	R_2V3gy1McHkuO5KW	Somewhat agree	Strongly agree	Strongly agree	Strongly agree	Somewhat agree	Strongly disagree	Somewhat unlikely	Extremely likely	Extremely likely	Somewhat likely	Somewhat likely	Somewhat agree	Strongly agree	Somewhat agree	Somewhat agree	Strongly agree	Neither agree nor disagree	Strongly disagree	Strongly disagree	Strongly disagree	Strongly disagree	Strongly disagree	Somewhat agree	Somewhat agree	Somewhat disagree	Strongly disagree	Strongly agree	Strongly agree	Neither agree nor disagree	Neither agree nor disagree	Somewhat agree
2023-02-08 14:21:07	2023-02-08 15:01:19	TRUE	2023-02-08 15:01:20	R_2qg8ViR9tI2eaUM	Strongly agree	Strongly agree	Strongly agree	Strongly agree	Strongly agree	Strongly agree	Somewhat unlikely	Somewhat unlikely	Somewhat likely	Somewhat likely	Extremely likely	Strongly agree	Strongly agree	Strongly agree	Strongly agree	Strongly agree	Somewhat disagree	Somewhat disagree	Strongly disagree	Strongly disagree	Somewhat disagree	Somewhat disagree	Somewhat agree	Somewhat agree	Somewhat disagree	Somewhat disagree	Somewhat agree	Somewhat agree	Strongly disagree	Somewhat disagree	Somewhat disagree
2023-02-08 13:10:02	2023-02-08 15:45:45	TRUE	2023-02-08 15:45:46	R_d12lr9ixbIM9OCd	Strongly agree	Strongly agree	Strongly agree	Strongly agree	Strongly agree	Strongly agree	Neither likely nor unlikely	Neither likely nor unlikely	Somewhat likely	Somewhat likely	Extremely likely	Somewhat agree	Somewhat agree	Strongly agree	Somewhat agree	Somewhat agree	Neither agree nor disagree	Somewhat disagree	Somewhat disagree	Strongly disagree	Somewhat disagree	Somewhat disagree	Somewhat agree	Somewhat agree	Somewhat disagree	Somewhat disagree	Somewhat agree	Somewhat agree	Strongly disagree	Somewhat disagree	Somewhat disagree
2023-02-09 09:40:39	2023-02-09 10:55:40	TRUE	2023-02-09 10:55:41	R_2dQjYc3KBSi1PJH	Somewhat agree	Somewhat agree	Somewhat agree	Somewhat agree	Neither agree nor disagree	Neither agree nor disagree	Neither likely nor unlikely	Extremely likely	Extremely likely	Somewhat likely	Extremely likely	Somewhat agree	Somewhat agree	Neither agree nor disagree	Somewhat agree	Somewhat agree	Somewhat disagree	Strongly disagree	Neither agree nor disagree	Strongly disagree	Strongly disagree	Strongly disagree	Somewhat agree	Somewhat agree	Neither agree nor disagree	Neither agree nor disagree	Somewhat agree	Somewhat agree	Somewhat agree	Somewhat agree	Somewhat agree
2023-02-10 10:02:55	2023-02-10 11:26:26	TRUE	2023-02-10 11:26:27	R_1f2AMkP2jDkabYq	Somewhat agree	Neither agree nor disagree	Somewhat agree	Somewhat agree	Somewhat agree	Strongly disagree	Somewhat unlikely	Somewhat likely	Somewhat likely	Somewhat likely	Somewhat likely	Somewhat agree	Strongly agree	Neither agree nor disagree	Somewhat agree	Somewhat agree	Somewhat disagree	Strongly disagree	Strongly disagree	Strongly disagree	Somewhat agree	Strongly disagree	Somewhat agree	Somewhat agree	Neither agree nor disagree	Neither agree nor disagree	Strongly agree	Strongly agree	Neither agree nor disagree	Neither agree nor disagree	Neither agree nor disagree
2023-02-10 12:09:51	2023-02-10 13:43:21	TRUE	2023-02-10 13:43:22	R_2cdcNOBuGVFLkRy	Somewhat agree	Strongly agree	Strongly agree	Strongly agree	Somewhat agree	Strongly disagree	Somewhat unlikely	Somewhat likely	Extremely likely	Extremely likely	Somewhat likely	Somewhat agree	Strongly agree	Somewhat agree	Somewhat agree	Strongly agree	Somewhat disagree	Somewhat disagree	Neither agree nor disagree	Strongly disagree	Strongly disagree	Strongly disagree	Strongly agree	Neither agree nor disagree	Strongly disagree	Strongly disagree	Strongly agree	Strongly agree	Somewhat disagree	Somewhat agree	Somewhat agree
2023-02-13 12:12:35	2023-02-13 13:37:36	TRUE	2023-02-13 13:37:37	R_33Dz9adKb0DEt80	Somewhat agree	Somewhat agree	Somewhat agree	Somewhat agree	Somewhat agree	Neither agree nor disagree	Somewhat likely	Extremely likely	Extremely likely	Extremely likely	Extremely likely	Strongly agree	Strongly agree	Somewhat agree	Strongly agree	Strongly agree	Somewhat agree	Somewhat agree	Somewhat disagree	Somewhat disagree	Neither agree nor disagree	Somewhat disagree	Somewhat agree	Somewhat agree	Somewhat disagree	Neither agree nor disagree	Somewhat agree	Somewhat agree	Somewhat disagree	Somewhat disagree	Neither agree nor disagree
2023-02-13 13:56:00	2023-02-13 14:30:13	TRUE	2023-02-13 14:30:14	R_2YhXKReddXFpnsx	Neither agree nor disagree	Neither agree nor disagree	Neither agree nor disagree	Somewhat agree	Neither agree nor disagree	Somewhat disagree	Somewhat likely	Extremely likely	Somewhat likely	Somewhat likely	Somewhat likely	Neither agree nor disagree	Somewhat agree	Somewhat agree	Neither agree nor disagree	Neither agree nor disagree	Neither agree nor disagree	Somewhat disagree	Neither agree nor disagree	Neither agree nor disagree	Strongly disagree	Strongly disagree	Somewhat agree	Somewhat agree	Neither agree nor disagree	Neither agree nor disagree	Strongly agree	Strongly agree	Neither agree nor disagree	Strongly agree	Strongly disagree
2023-02-13 14:38:18	2023-02-13 15:20:29	TRUE	2023-02-13 15:20:30	R_2fl0J9mOVRNl7em	Strongly agree	Strongly agree	Strongly agree	Strongly agree	Strongly agree	Strongly agree	Somewhat likely	Extremely likely	Extremely likely	Extremely likely	Extremely likely	Strongly agree	Strongly agree	Somewhat disagree	Strongly agree	Strongly agree	Strongly disagree	Strongly disagree	Somewhat disagree	Strongly disagree	Strongly disagree	Strongly disagree	Strongly agree	Somewhat agree	Neither agree nor disagree	Neither agree nor disagree	Strongly agree	Strongly agree	Somewhat agree	Somewhat agree	Strongly agree
2023-02-14 09:28:23	2023-02-14 10:36:59	TRUE	2023-02-14 10:37:00	R_1gHCxmYaJNyoSSX	Strongly agree	Somewhat agree	Strongly agree	Strongly agree	Strongly agree	Somewhat agree	Somewhat likely	Extremely likely	Extremely likely	Extremely likely	Somewhat likely	Somewhat agree	Strongly agree	Neither agree nor disagree	Somewhat agree	Somewhat agree	Neither agree nor disagree	Somewhat agree	Somewhat disagree	Somewhat disagree	Somewhat disagree	Neither agree nor disagree	Somewhat agree	Somewhat agree	Neither agree nor disagree	Somewhat disagree	Somewhat agree	Somewhat agree	Neither agree nor disagree	Somewhat agree	Somewhat agree
2023-02-14 10:56:35	2023-02-14 11:21:22	TRUE	2023-02-14 11:21:23	R_2R9x1KpYWPBHAp1	Strongly agree	Strongly agree	Strongly agree	Strongly agree	Strongly agree	Strongly agree	Somewhat likely	Extremely likely	Extremely likely	Extremely likely	Extremely likely	Somewhat agree	Strongly agree	Strongly agree	Strongly agree	Strongly agree	Somewhat disagree	Strongly disagree	Somewhat disagree	Strongly disagree	Strongly disagree	Strongly disagree	Strongly agree	Strongly agree	Somewhat agree	Neither agree nor disagree	Strongly agree	Strongly agree	Somewhat agree	Neither agree nor disagree	Strongly agree
2023-02-20 11:23:36	2023-02-20 14:20:20	TRUE	2023-02-20 14:20:21	R_3JkIoZZhnqP7e1E	Somewhat agree	Somewhat agree	Somewhat agree	Somewhat agree	Somewhat agree	Somewhat agree	Somewhat likely	Somewhat likely	Somewhat likely	Somewhat likely	Somewhat likely	Somewhat agree	Somewhat agree	Somewhat agree	Somewhat agree	Somewhat agree	Somewhat disagree	Somewhat disagree	Somewhat disagree	Somewhat disagree	Somewhat disagree	Somewhat disagree	Somewhat agree	Somewhat agree	Somewhat disagree	Somewhat disagree	Somewhat agree	Somewhat agree	Somewhat agree	Somewhat agree	Neither agree nor disagree
2023-02-15 08:53:44	2023-02-15 10:38:52	TRUE	2023-02-15 10:38:53	R_1nMClqiud3YIgfp	Somewhat agree	Strongly agree	Strongly agree	Strongly agree	Strongly agree	Neither agree nor disagree	Somewhat likely	Extremely likely	Extremely likely	Extremely likely	Extremely likely	Strongly agree	Strongly agree	Strongly agree	Strongly agree	Strongly agree	Somewhat agree	Strongly disagree	Strongly disagree	Somewhat disagree	Strongly disagree	Strongly disagree	Strongly agree	Strongly agree	Strongly agree	Somewhat agree	Strongly agree	Strongly agree	Strongly agree	Strongly agree	Strongly agree
2023-02-15 14:13:39	2023-02-15 14:47:43	TRUE	2023-02-15 14:47:44	R_bvGwEcP40MUTndT	Neither agree nor disagree	Somewhat agree	Neither agree nor disagree	Strongly agree	Somewhat agree	Strongly disagree	Extremely unlikely	Extremely unlikely	Somewhat likely	Somewhat likely	Extremely likely	Strongly agree	Strongly agree	Somewhat agree	Strongly agree	Strongly agree	Strongly disagree	Strongly disagree	Strongly disagree	Strongly disagree	Strongly disagree	Strongly disagree	Strongly agree	Strongly agree	Neither agree nor disagree	Neither agree nor disagree	Strongly agree	Strongly agree	Strongly disagree	Somewhat agree	Somewhat agree
2023-02-16 08:37:52	2023-02-16 09:36:49	TRUE	2023-02-16 09:36:50	R_1LdOihEUdTP6X48	Somewhat agree	Somewhat agree	Somewhat agree	Somewhat agree	Somewhat agree	Somewhat agree	Somewhat likely	Somewhat likely	Extremely likely	Extremely likely	Extremely likely	Strongly agree	Strongly agree	Strongly agree	Strongly agree	Strongly agree	Strongly disagree	Strongly disagree	Strongly disagree	Strongly disagree	Strongly disagree	Strongly disagree	Strongly agree	Strongly agree	Neither agree nor disagree	Neither agree nor disagree	Somewhat agree	Somewhat agree	Neither agree nor disagree	Neither agree nor disagree	Neither agree nor disagree
2023-02-16 09:46:31	2023-02-16 10:21:43	TRUE	2023-02-16 10:21:44	R_1lB23z5wSkbgWkX	Strongly agree	Strongly agree	Strongly agree	Somewhat agree	Strongly agree	Somewhat agree	Neither likely nor unlikely	Extremely likely	Somewhat likely	Somewhat likely	Extremely likely	Strongly agree	Somewhat agree	Strongly agree	Strongly agree	Strongly agree	Somewhat disagree	Somewhat disagree	Neither agree nor disagree	Strongly disagree	Somewhat disagree	Somewhat disagree	Somewhat agree	Somewhat agree	Strongly agree	Neither agree nor disagree	Somewhat agree	Strongly agree	Somewhat agree	Strongly agree	Strongly agree
2023-02-16 10:33:20	2023-02-16 11:24:51	TRUE	2023-02-16 11:24:51	R_3FLGZp6qIUX61PY	Somewhat agree	Somewhat agree	Somewhat agree	Strongly agree	Strongly agree	Neither agree nor disagree	Somewhat unlikely	Somewhat likely	Somewhat likely	Somewhat likely	Extremely likely	Strongly agree	Somewhat agree	Strongly agree	Neither agree nor disagree	Somewhat disagree	Neither agree nor disagree	Neither agree nor disagree	Strongly disagree	Neither agree nor disagree	Strongly agree	Somewhat agree	Neither agree nor disagree	Somewhat agree	Strongly agree	Strongly agree	Somewhat agree	Somewhat agree	Neither agree nor disagree	Somewhat agree	Somewhat agree
2023-02-16 12:43:44	2023-02-16 14:14:01	TRUE	2023-02-16 14:14:02	R_1gv7ZN2v27sBSUY	Somewhat agree	Somewhat agree	Somewhat agree	Somewhat agree	Somewhat agree	Somewhat agree	Neither likely nor unlikely	Extremely likely	Extremely unlikely	Extremely likely	Extremely likely	Neither agree nor disagree	Neither agree nor disagree	Neither agree nor disagree	Somewhat agree	Neither agree nor disagree	Strongly disagree	Strongly disagree	Strongly disagree	Strongly disagree	Strongly disagree	Strongly disagree	Strongly agree	Strongly agree	Neither agree nor disagree	Neither agree nor disagree	Strongly agree	Strongly agree	Neither agree nor disagree	Neither agree nor disagree	Strongly agree
2023-02-17 09:12:48	2023-02-17 09:17:14	TRUE	2023-02-17 09:17:15	R_3IXcMGzsnp7vhH2	Somewhat agree	Strongly agree	Strongly agree	Strongly agree	Strongly agree	Neither agree nor disagree	Neither likely nor unlikely	Extremely likely	Extremely likely	Extremely likely	Extremely likely	Strongly agree	Strongly agree	Strongly agree	Strongly agree	Strongly agree	Strongly disagree	Strongly disagree	Neither agree nor disagree	Strongly disagree	Strongly disagree	Strongly disagree	Strongly agree	Strongly agree	Strongly agree	Neither agree nor disagree	Strongly agree	Strongly agree	Somewhat disagree	Somewhat disagree	Somewhat disagree
2023-02-17 09:25:42	2023-02-17 10:21:30	TRUE	2023-02-17 10:21:30	R_0iWMEwQ3GQhMNzP	Strongly agree	Somewhat agree	Strongly agree	Strongly agree	Strongly agree	Strongly agree	Somewhat likely	Extremely likely	Extremely likely	Somewhat likely	Somewhat likely	Neither agree nor disagree	Somewhat agree	Somewhat disagree	Somewhat disagree	Somewhat agree	Somewhat agree	Somewhat agree	Strongly disagree	Strongly disagree	Somewhat agree	Somewhat agree	Somewhat agree	Somewhat agree	Neither agree nor disagree	Neither agree nor disagree	Somewhat agree	Somewhat agree	Neither agree nor disagree	Neither agree nor disagree	Somewhat agree
2023-02-21 08:12:50	2023-02-21 12:23:53	TRUE	2023-02-21 12:23:54	R_2ztMs4ffu2UtMTA	Somewhat agree	Somewhat agree	Neither agree nor disagree	Somewhat agree	Somewhat agree	Somewhat agree	Somewhat likely	Somewhat likely	Somewhat likely	Somewhat likely	Somewhat likely	Somewhat agree	Somewhat agree	Somewhat agree	Neither agree nor disagree	Somewhat agree	Somewhat disagree	Somewhat disagree	Somewhat disagree	Somewhat disagree	Somewhat disagree	Somewhat disagree	Somewhat agree	Somewhat agree	Somewhat agree	Neither agree nor disagree	Somewhat agree	Somewhat agree	Somewhat agree	Somewhat agree	Somewhat agree
2023-02-21 13:25:29	2023-02-21 14:02:10	TRUE	2023-02-21 14:02:11	R_2U5ftfMSBnbtPCb	Strongly agree	Strongly agree	Strongly agree	Strongly agree	Strongly agree	Strongly agree	Extremely likely	Extremely likely	Extremely likely	Extremely likely	Extremely likely	Strongly agree	Strongly agree	Strongly agree	Strongly agree	Strongly agree	Neither agree nor disagree	Strongly disagree	Somewhat agree	Strongly disagree	Strongly disagree	Strongly disagree	Strongly agree	Strongly agree	Neither agree nor disagree	Neither agree nor disagree	Strongly agree	Strongly agree	Strongly agree	Strongly agree	Strongly agree
