# Supplementary material for: A pilot acceptability evaluation of MomMind: A digital health intervention for Peripartum Depression prevention and management focused on health disparities
Source: PLOS Digit Health. 2024 May 22;3(5):e0000508. doi: 10.1371/journal.pdig.0000508 (PMC11111021; doi:10.1371/journal.pdig.0000508)
Supplement: S1 Data — (ZIP) [file pdig.0000508.s004.zip › PPD_101_content_evaluation.xlsx]

## Sheet: Default Report (3)
Default Report
Last Modified: 2023-02-22 15:28:09 MST
Q1 - Please select your level of agreement with the following statements.
#	Field	Minimum	Maximum	Mean	Std Deviation	Variance	Count
1	The PPD 101 videos helped improve my basic understanding of peripartum depression	2	5	4.4	0.8	0.64	30
2	Would you recommend the PPD 101 videos to friends and family?	2	5	4.4	0.88	0.77	30
3	The PPD 101 videos were easy to understand	2	5	4.57	0.76	0.58	30
4	I enjoyed the graphics and audio of the PPD 101 videos	2	5	4.2	0.95	0.89	30
5	I would want to watch other PPD 101 videos to learn more	2	5	4.3	0.9	0.81	30
#	Question	Strongly disagree		Somewhat disagree		Neither agree nor disagree		Somewhat agree		Strongly agree		Total
1	The PPD 101 videos helped improve my basic understanding of peripartum depression	0	0	0.0333	1	0.1	3	0.3	9	0.5667	17	30
2	Would you recommend the PPD 101 videos to friends and family?	0	0	0.0333	1	0.1667	5	0.1667	5	0.6333	19	30
3	The PPD 101 videos were easy to understand	0	0	0.0333	1	0.0667	2	0.2	6	0.7	21	30
4	I enjoyed the graphics and audio of the PPD 101 videos	0	0	0.1	3	0.0667	2	0.3667	11	0.4667	14	30
5	I would want to watch other PPD 101 videos to learn more	0	0	0.0667	2	0.1	3	0.3	9	0.5333	16	30
