# Supplementary material for: A pilot acceptability evaluation of MomMind: A digital health intervention for Peripartum Depression prevention and management focused on health disparities
Source: PLOS Digit Health. 2024 May 22;3(5):e0000508. doi: 10.1371/journal.pdig.0000508 (PMC11111021; doi:10.1371/journal.pdig.0000508)
Supplement: S1 Data — (ZIP) [file pdig.0000508.s004.zip › Weiner_Battery_Results.xlsx]

## Sheet: Default Report (2)
Default Report
Last Modified: 2023-02-22 15:21:35 MST
Q1 - Please check your level of agreement with the following statements.
#	Field	Minimum	Maximum	Mean	Std Deviation	Variance	Count
1	MomMind meets my approval	3	5	4.63	0.55	0.3	30
2	MomMind is appealing to me	3	5	4.53	0.67	0.45	30
3	I like MomMind	3	5	4.67	0.54	0.29	30
4	I welcome MomMind	3	5	4.73	0.51	0.26	30
#	Question	Completely Disagree		Disagree		Neither agree nor disagree		Agree		Completely agree		Total
1	MomMind meets my approval	0	0	0	0	0.0333	1	0.3	9	0.6667	20	30
2	MomMind is appealing to me	0	0	0	0	0.1	3	0.2667	8	0.6333	19	30
3	I like MomMind	0	0	0	0	0.0333	1	0.2667	8	0.7	21	30
4	I welcome MomMind	0	0	0	0	0.0333	1	0.2	6	0.7667	23	30
Q2 - Please check your level of agreement with the following statements.
#	Field	Minimum	Maximum	Mean	Std Deviation	Variance	Count
1	MomMind seems fitting	3	5	4.67	0.54	0.29	30
2	MomMind seems suitable	4	5	4.63	0.48	0.23	30
3	MomMind seems applicable	3	5	4.7	0.53	0.28	30
4	MomMind seems like a good match	3	5	4.67	0.6	0.36	30
#	Question	Completely Disagree		Disagree		Neither agree nor disagree		Agree		Completely agree		Total
1	MomMind seems fitting	0	0	0	0	0.0333	1	0.2667	8	0.7	21	30
2	MomMind seems suitable	0	0	0	0	0	0	0.3667	11	0.6333	19	30
3	MomMind seems applicable	0	0	0	0	0.0333	1	0.2333	7	0.7333	22	30
4	MomMind seems like a good match	0	0	0	0	0.0667	2	0.2	6	0.7333	22	30
Q3 - Please check your level of agreement with the following statements.
#	Field	Minimum	Maximum	Mean	Std Deviation	Variance	Count
1	MomMind seems implementable	3	5	4.53	0.67	0.45	30
2	MomMind seems possible	2	5	4.6	0.66	0.44	30
3	MomMind seems doable	4	5	4.7	0.46	0.21	30
4	MomMind seems easy to use	3	5	4.77	0.5	0.25	30
#	Question	Completely Disagree		Disagree		Neither agree nor disagree		Agree		Completely agree		Total
1	MomMind seems implementable	0	0	0	0	0.1	3	0.2667	8	0.6333	19	30
2	MomMind seems possible	0	0	0.0333	1	0	0	0.3	9	0.6667	20	30
3	MomMind seems doable	0	0	0	0	0	0	0.3	9	0.7	21	30
4	MomMind seems easy to use	0	0	0	0	0.0333	1	0.1667	5	0.8	24	30
